# Supplementary material for: Two MYB transcription factors (CsMYB2 and CsMYB26) are involved in flavonoid biosynthesis in tea plant [Camellia sinensis (L.) O. Kuntze]
Source: BMC Plant Biol. 2018 Nov 20;18:288. doi: 10.1186/s12870-018-1502-3 (PMC6247623; doi:10.1186/s12870-018-1502-3)
Supplement: Supplementary file 1 — Putative cis-acting regulatory elements of CsMYB2, CsMYB26 and the structural genes involved in the flavonoid pathway. (XLS 33 kb) [file 12870_2018_1502_MOESM1_ESM.xls]

## Sheet: Additional file 1
Putative cis-acting regulatory elements of CsMYB2, CsMYB26 and the structural genes involved in the flavonoid pathway
Cis-element	Function	CsMYB2	CsMYB26	UFGT	LAR	ANR	DFR	ANS	F3H
light-responsive element
3-AF1 binding site	light responsive element					1	1
AAAC-motif	light responsive element						1	1
AT1-motif	part of a light responsive module
Box 4	part of a conserved DNA module involved in light responsiveness	3	3	2	1		5	12	2
ACE	cis-acting element involved in light responsiveness		1					1
ATCT-motif	part of a conserved DNA module involved in light responsiveness						1		1
ACA-motif	part of gapA in (gapA-CMA1) involved with light responsiveness						1
G-Box	cis-acting regulatory element involved in light responsiveness	1	4		1	1	4		1
G-box	cis-acting regulatory element involved in light responsiveness		4	1	2	2	6	1
GT1-motif	light responsive element	2	2	2		1			1
GATA-motif	part of a light responsive element			1
MRE	MYB binding site involved in light responsiveness				1			1
I-box	part of a light responsive element		1			1
P-box	gibberellin-responsive element and part of a light responsive element	1	1			2			1
TCT-motif	part of a light responsive element	1	1	2	2
ATC-motif	part of a conserved DNA module involved in light responsiveness								1
TCCC-motif	part of a light responsive element								1
LAMP-element	part of a light responsive element							1	1
Hormonal response-related element
ABRE	cis-acting element involved in the abscisic acid responsiveness	1	10		2	3	9	2	1
ABRE4	ABA (abscisic acid) response		2				1	1
ERE	ethylene-responsive element	5	2	1	2	6		2	2
CGTCA-motif	cis-acting regulatory element involved in the MeJA-responsiveness	1	1			2	1		2
AuxRR-core	cis-acting regulatory element involved in auxin responsiveness						1		2
TCA-element	cis-acting element involved in salicylic acid responsiveness	1	3	1			1
TCA	auxin-responsive element			2	1	2	1	1	1
TGACG-motif	cis-acting regulatory element involved in the MeJA-responsiveness	1	1			2	1		2
TGA-element	auxin-responsive element	1		2	2
Environment response-related element
MBS	MYB binding site involved in drought-inducibility		1	2	2			1	1
GC-motif	enhancer-like element involved in anoxic specific inducibility						1
LTR	cis-acting element involved in low-temperature responsiveness		2					1
STRE	activation by heat shock, osmotic stress, low pH, nutrient starvation	2	2		1	4		1	1
TC-rich repeats	cis-acting element involved in defense and stress responsiveness	1		1	1
W box	elicitation; wounding and pathogen responsievness. Binds WRKY type transcription factors	2	1	1	3	1			1
WRE3	wound inducibility (third region)		2	1	1		2	1	1
box S	elicitation; wounding and pathogen responsievness		2						1
ARE	cis-acting regulatory element essential for the anaerobic induction	4	5	2	2	3	1	2	1
Development-related element
CAT-box	cis-acting regulatory element related to meristem expression	1							1
GCN4_motif	cis-regulatory element involved in endosperm expression			1
O2-site	cis-acting regulatory element involved in zein metabolism regulation	1	1	3	1
HD-Zip 1	element involved in differentiation of the palisade mesophyll cells								1
circadian	cis-acting regulatory element involved in circadian control							1	1
other element
AAGAA-motif			1	2	1	2	4	1	2
3-AF3 binding site	part of a conserved DNA module array (CMA3)	1
ABRE3a			2				1	1
AE-box					1
AT-rich element	binding site of AT-rich DNA binding protein (ATBP-1)	1						1
AT~TATA-box	core promotor element	3	4	3	3	9	23	6	3
CAAT-box	common cis-acting element in promoter and enhancer regions	35	47	34	34	27	44	38	43
Box III	identified as a candidate box on the based of homology with rbcs genes (not shown to be active)			1
HD-Zip 3	protein binding site	1
MBSI	MYB binding site involved in flavonoid biosynthetic genes regulation			2
MYB	myb recognition motif	1	3	1	10	4	3	1	3
MYB-like sequence	possible MYB binding region	1	1		5			1	2
MYC	myc recognition sequence	3	6	3	3	2	7		6
Myb	myb recognition motif		2	2	2		1	1	1
Myc	myc recognition sequence			1	1	1	1		1
TATA	core promotor element	1	2	2	2		3	2	1
TATA-box	core promoter element around -30 of transcription start	52	42	34	49	27	105	78	47
Myb-binding site	Part of the RNR1b promoter. The RB/E2F pathway is involved in the control of the G1/S transition of the eukaryotic cell cycle. Ribonucleotide reductase (RNR) is a key enzyme in the pathway of DNA synthesis. It catalyzes the reduction of ribonucleoside diphosphates (NDPs) in deoxyribonucleoside diphosphates (dNDPs), a rate-limiting step in DNA synthesis		1		3	2
as-1	Part of the promoter of the Arabidopsis gene encoding Pro dehydrogenase (ProDH), a mitochondrial enzyme involved in the first step of the conversion of Pro to glutamic acid. The ProDH gene in Arabidopsis is up-regulated by rehydration after dehydration but is down-regulated by dehydration. ProDH is also induced by L-Pro and hypoosmolarity	1	1			2	1		2
WUN-motif	Part of the NGR1 gene promoter, encoding S-like ribonucleases (RNases) induced by wounding in Nicotiana glutinosa leaves		1		1
CCAAT-box	MYBHv1 binding site							1	1
MYB recognition site								1	1
ACTCATCCT sequence						1
AT~ABRE			1					1
CARE		1			1
F-box
